# Supplementary material for: Fine-mapping of PmHHM, a broad-spectrum allele from a wheat landrace conferring both seedling and adult resistance to powdery mildew
Source: Front Plant Sci. 2025 Feb 6;15:1489013. doi: 10.3389/fpls.2024.1489013 (PMC11839664; doi:10.3389/fpls.2024.1489013)
Supplement: Supplementary file 1 [file DataSheet1.xlsx]

## Sheet: Table S1
Table S1. The origin of Bgt isolates and their infection types on the known Pm differentials at the seedling stage.
Differentials	Pm gene	Bgt isolates and their origin
		1-19	11-99	12-3	14-32	15-9-4	15-17	21-2	37-38-10	46-30	48-18	48-28	NJ-16	96224	HB-24(SWQ)	E21-4	39-19	46-25	F02	A44	F17	F26	E20	F24	B03
		Sichuan, China	Hubei, China	Guizhou, China	Henan, China	Henan, China	Henan, China	Jiangsu, China	Hebei, China	Gansu, China	Gansu, China	-	Sichuan, China	Switzerland	Hubei, China	-	Hebei, China	Gansu, China	-	Shandong, China	-	-	-	-	Jiangsu, China
Axminster/8*CC	Pm1a	4	4	4	2	0	-	4	0	4	4	4	1	-	4	4	4	4	-	-	-	-	SC	-	4
Nc96BGTA3	Pm1e (Pm22)	4	0	1	4	1	-	1	4	1	0	4	0	-	1	1	4	0	-	0	-	-	-	-	4
Ulka/8*CC	Pm2a	0	0	2	0；	0	-	0	0；	2	0	1	4	-	2	4	0	0；	-	-	-	-	Sc	-	4
Assosan/8*CC	Pm3a	0	4	0	4	4	-	4	0	3	0	0	0	-	0	4	3	0	-	-	-	-	Sc	-	-
Chul/8*CC	Pm3b	0	4	4	4	4	Sa	4	4	0；	4	0	0	Ra	4	4	4	0；	-	0	-	-	Sc	-	-
Sonoara/8*CC	Pm3c	0	4	4	4	4	-	4	4	0	4	0	0	Ra	4	4	4	0	-	-	-	-	Sc	-	-
Kolobri	Pm3d	4	1	1	4	3	-	0	3	0	1	0	4	Ra	4	0	4	0	-	-	-	-	Sc	-	-
W150	Pm3e	4	1	4	0	0	-	0	1	4	4	4	0	-	4	4	4	4	-	-	-	-	Sc	-	-
Michigen	Pm3f	4	1	4	0	0；	-	3	0	4	4	4	0	Ra	4	4	4	3	-	-	-	-	Sc	-	-
Khapli/8*CC or Yuma	Pm4a	4	3	4	0	0；	-	0	0；	4	4	4	0	Rb	4	4	4	4	-	-	-	-	Sc	-	-
Armada	Pm4b	4	1	4	0；	0	-	0	0；	4	4	4	0；	Rb	4	4	4	4	-	-	3	3	Sc	1	4
81-7241	Pm4c	-	-	-	-	-	-	-	-	-	-	-	-	-	-	-	-	-	-	-	1	1	Sc	1	4
D29	Pm4e	-	-	-	-	-	-	-	-	-	-	-	-	-	-	-	-	-	-	-	4	4	-	4	-
Hope/8*CC	Pm5a	4	4	4	4	4	-	4	4	4	4	4	4	-	4	4	4	3	-	-	-	-	Sc	-	4
Timgalen or Coker747	Pm6	4	4	4	4	4	-	4	4	4	4	4	3	-	4	4	4	1	4	-	4	-	Sc	4	4
CII4189	Pm7	3	2	2	3	4	-	1	4	3	0	4	4	-	4	3	4	3	-	-	-	-	Sc	-	-
Kavkaz	Pm8	4	4	4	1	0	-	4	0	4	4	4	1	-	4	4	4	4	-	3	-	-	Sc	-	4
Amigo	Pm17	2	0；	2	3	3	-	0	0；	0	4	0	0	-	0；	0	0	0；	-	-	-	-	Sc	-	4
Bounty	Pm19	4	4	4	4	4	-	4	4	4	3	4	4	-	4	4	4	3	-	-	-	-	-	-	-
KS93WGRC28	Pm20	0	0；	0	0	0	-	0；	0	0；	0	0	0；	-	0	0	0	0	-	-	-	-	-	-	-
Yangmai18	Pm21	0	0	0	0	0	-	0	0	0	0	0	0	-	0	0	0	0	0	0	0	0	Rc	0	0
Pm26-40	Pm26	-	-	-	-	-	-	-	-	-	-	-	-	-	-	-	-	-	4	-	0	0	-	3	-
87-1/C20//2*8866	Pm30	1	0；	0	0	0；	-	0	0	1	0	0	4	-	0	4	0；	0	-	-	-	-	Sc	-	-
Am93	Pm33	-	-	-	-	-	-	-	-	-	-	-	-	-	-	-	-	-	4	-	4	-	-	4	-
66	Pm37	-	-	-	-	-	-	-	-	-	-	-	-	-	-	-	-	-	0	-	0	0	-	0	-
B05329	pm42	-	-	-	-	-	-	-	-	-	-	-	-	-	-	-	-	-	1	-	0	2	Sc	4	-
CH7086	Pm51	-	-	-	-	-	-	-	-	-	-	-	-	-	-	-	-	-	4	-	0	-	-	4	-
Liangxing 99	Pm52	-	-	-	-	-	-	-	-	-	-	-	-	-	-	-	-	-	4	0	0	-	-	4	-
TRI 1796	Pm68	-	-	-	-	-	-	-	-	-	-	-	-	-	-	-	-	-	0；	-	0；	0；	-	0；	-
Maris Huntsman	Pm2+6	0	0	0	0	0	-	0	0	0	0	1	3	-	0	4	0	0	-	-	-	-	-	-	-
Maris Dove	Pm2+Mld	0	0	0	0	0	-	0	0	0	0	0	0	-	0	4	0	0	-	-	-	-	-	-	-
Brock	Pm2+Ta	4	2	4	4	4	-	4	4	3	1	4	4	-	2	3	2	4	-	-	-	-	-	-	-
baimian 3	Pm4+8	4	0	4	0；	0	-	0	0；	3	4	4	0	-	4	4	4	4	-	-	-	-	-	-	-
Mission	Pm4b+Mli	3	0；	1	3	1	-	0	0	0；	0	2	2	-	1	3	0；	0	-	-	-	-	-	-	-
Coker983	Pm5+6	3	1	0	3	2	-	0	0	1	0	3	0	-	0	2	0	0	-	-	-	-	Sc	-	-
Normandie	Pm1+2+9	0	0	0	0	0	-	0	0	0	0	0	0	-	0	4	0	0	-	-	-	-	-	-	-
GR18-1	PmGR-18	-	-	-	-	-	-	-	-	-	-	-	-	-	-	-	-	-	-	-	3	3	-	0	-
IWM170	MlIW170	-	-	-	-	-	-	-	-	-	-	-	-	-	-	-	-	-	3	-	3	3	-	3	-
Qingxinmai	PmQ	-	-	-	-	-	-	-	-	-	-	-	-	-	-	-	-	-	4	-	3	-	-	4	-
Shi CG15-009	PmCG15-009	-	-	-	-	-	-	-	-	-	-	-	-	-	-	-	-	-	0	-	0	-	-	4	-
Yannong 99102-06188	pmYN99102	-	-	-	-	-	-	-	-	-	-	-	-	-	-	-	-	-	4	-	2	-	-	-	-
WE99	Pm WE99	-	-	-	-	-	-	-	-	-	-	-	-	-	-	-	-	-	3	-	3	0	-	4	-
XQ-0508	PmXQ-0508	-	-	-	-	-	-	-	-	-	-	-	-	-	-	-	-	-	4	-	0	0	-	4	-
Note: a, cite from Bourras et al. 2019, The AvrPm3-Pm3 effector-NLR interactions control both race-speciﬁc resistance and host-speciﬁcity of cereal mildews on wheat. Nature communication, 10:2292; b, cite from Sánchez-Martín et al. 2021, Wheat Pm4 resistance to powdery mildew is controlled by alternative splice variants encoding chimeric proteins. Nature plants, 7:327–341; c, Li et al. 2009, Mole…

## Sheet: Table S2
Table S2. Primer information for SSR, CAPS, dCAPS, KASP and sequencing markers employed in mapping PmHHM.
Marker	Forward primer (5’-3’)	Reverse primer (5’-3’)	Annealing temperature (°C)	Expected size (bp)	Marker type	Position in CS 2.1
Xgwm160	TTCAATTCAGTCTTGGCTTGG	CTGCAGGAAAAAAAGTACACCC	60	184	SSR	727955520
Xmp1503	CGTCGGTGATATACCATG	GTTTGGATGTAGTTGATGAC	51	209	SSR	731335423
Xmp1512	CATCCTACTTGTCACAATG	TATCTCGGATACCATGAC	49	170	SSR	740997885
Xmp1567	GTGCACACCGGATCGG	GGTGGCGTGTGATGGG	60	338	SSR	742385830
Xmp1439	ACCCGAGCCGAATGAATG	ACACGAATGCCACGGACC	60	157	SSR	743150920
Xmp1970	GGAGAACTTGGATGCGGA	GGGTTGATGTGTGTGCCC	60	111	SSR	743540575
Xmp3135	CAGAAGCACTTTCATTGC	CTAGGGAGGGAGTTGTGTTTATTTTGTGGATGCAGAA	53	500	dCAPS/EcoRI	743916610
Xmp1864	GTTTACTCATTTCAGACCG	ATGGCAACTACAGGAGAT	50	210	SSR	744196530
Xmp1998	AAGACCGTTTAGATCACCAA	CCAGGAAGGAAGCACATAA	50	158	SSR	744221102
Xmp2000	AAGAGGGAACAAGTCGGGTATG	CCCGAATCACTCGGAACCTTTG	61	1742	CAPS/PvuI	744274759
Xmp1989	TCCGACTCATTATTGTGGCAA	AGAAGGGAAGGAAGGAGGGGGTGCGGCCCCTCTCCCCTTAGTCCAATCC	60	1216	dCAPS/BspEI	744358195
Xmp1990	CGACTGCTGATAACATCC	GAAATAGGACTGCCCTGA	53	1048	SNP (Sequencing)	744408521
Xmp1986	ATTCACTTCTCCTTCTTGCGAT	GACTATTGACCCTGCTGACTCA	59	1429	SNP (Sequencing)	744565299
Xmp6081	Aa: CCATGGTTGACTACGTTGACAATAA	CCTCTCAACTAGATTGTAGCATGTA	55	54	KASP	744600688
	Ba: CCATGGTTGACTACGTTGACAATAC
Xmp1863	CACTCACGCACCCACTGGT	CAGAACGCAGGCGGAGGT	64	177	SSR	744656748
Xmp1888	GATAACCATTCCTGCTCG	GGGCTTAGTTTAGCGTGT	54	210	SSR	745096927
Xmp1564	TCTTTACTACCCAAGCATACCC	CCTCTTCCACATCGCTGT	57	160	SSR	746305651
Xmp1444	GGCGTTGTTTACCAGTGA	CTCTGCGACTCTGTCCAT	55	297	SSR	747028718
Xmp1445	GCTTTAGCATCGGCTGTG	GATTGCGGATTGGACAAG	58	155	SSR	747689344
Xmp1446	GCCCTGCTTTGTTACATC	GGTGACTCTGACATTGCC	54	214	SSR	747973301
Xwmc313	GCAGTCTAATTATCTGCTGGCG	GGGTCCTTGTCTACTCATGTCT	61	197	SSR	748440142
Note: a, A: Honghuamai allele; B: Chinese Spring allele; Primers are listed without the FAM or HEX 5′-end sequences

## Sheet: Table S3
Table S3. Genotypes of 15 homozygous susceptible recombinants between markers Xmp1512 and Xmp1445 identified from 1,352 susceptible F2 plants from the NMZ119/HHM cross.
Type	Genotype							Number
	Xmp1512	Xmp1567	Xmp1439	Xmp1970	Xmp1564	Xmp1444	Xmp1445
I	A_	BB	BB	BB	BB	BB	BB	9
II	A_	AB	BB	BB	BB	BB	BB	3
III	BB	BB	BB	BB	BB	A_	AB	5
IV	BB	BB	BB	BB	BB	BB	AB	4
Note: A, HHM allele; B, NMZ119 allele; A_, the HHM allele is dominant. Gray blocks indicate recombinations
